# Supplementary material for: Insight into Fructose-to-Sucrose Ratio as the Potential Target of Urinalysis in Bladder Cancer
Source: Metabolites. 2024 Jun 20;14(6):345. doi: 10.3390/metabo14060345 (PMC11205578; doi:10.3390/metabo14060345)
Supplement: Supplementary file 1 [file metabolites-14-00345-s001.zip]

Archive with 1 entries (1 files):
- metabolites-2955972-supplementary.pdf
